# Supplementary material for: Functional analysis of COP1 and SPA orthologs from Physcomitrella and rice during photomorphogenesis of transgenic Arabidopsis reveals distinct evolutionary conservation
Source: BMC Plant Biol. 2014 Jul 1;14:178. doi: 10.1186/1471-2229-14-178 (PMC4091655; doi:10.1186/1471-2229-14-178)
Supplement: Additional file 7: Table S1 — List of sequence databases used. [file 1471-2229-14-178-S7.xlsx]

## Sheet: protein data sources
species	genome_version	source
Arabidopsis thaliana	TAIR10	ftp://ftp.arabidopsis.org/home/tair/Sequences/blast_datasets/TAIR10_blastsets/TAIR10_pep_20110103_representative_gene_model_updated
Oryza sativa	V7.0	ftp://ftp.plantbiology.msu.edu/pub/data/Eukaryotic_Projects/o_sativa/annotation_dbs/pseudomolecules/version_7.0/all.dir/all.pep
	V5.0	ftp://ftp.plantbiology.msu.edu/pub/data/Eukaryotic_Projects/o_sativa/annotation_dbs/pseudomolecules/version_5.0/all.chrs/all.pep.gz
Physcomitrella patens	V1.6	https://www.cosmoss.org/physcome_project/linked_stuff/Annotation/V1.6/P.patens.V6_filtered_cosmoss_proteins.fas.gz
